# Supplementary material for: Lung penetration, bronchopulmonary pharmacokinetic/pharmacodynamic profile and safety of 3 g of ceftolozane/tazobactam administered to ventilated, critically ill patients with pneumonia
Source: J Antimicrob Chemother. 2020 Mar 24;75(6):1546–53. doi: 10.1093/jac/dkaa049 (PMC7225904; doi:10.1093/jac/dkaa049)
Supplement: dkaa049_Supplementary_Data [file dkaa049_supplementary_data.zip]

Archive with 2 entries (2 files):
- Supplementary_Data_I.docx
- Supplementary_Data_II.pdf
